# Supplementary material for: Low Turnover of Soil Bacterial rRNA at Low Temperatures
Source: Front Microbiol. 2020 May 25;11:962. doi: 10.3389/fmicb.2020.00962 (PMC7261852; doi:10.3389/fmicb.2020.00962)
Supplement: Supplementary file 1 [file Table_1.XLSX]

## Sheet: Sheet1
Additional file 1. Spreadsheet containing data from analyses of radioactivity and concentration of isolated RNA.
Incubation temperature	Time point	Sampling time	Replicate	Soil weight	Radioactivity			RNA concentration	RNA lost	Normalized radioactivity
(oC)		(d)	(#)	(g)	(dpm)	(dpm g-1 soil)	(% of T0)	(µg mL-1)	(%)	(dpm/(µg RNA mL-1))	(% of T0)
20	T0	0	1	2.1	20529	9997.08	100	200			100
20	T0	0	2	2.1	22224	10720.7	100	194			100
20	T0	0	3	2	19649	9751.36	100	172			100
20	T0	0	4	2	23048	11622.8	100	200			100
20	T1	2.04167	1	2.1	12184	5930.11	58.5409	172	0.898172	5326.26	50.6155
20	T1	2.04167	2	2	12981	6429.74	63.4732	164	0.856397	5506.41	52.3274
20	T1	2.04167	3	2	15900	7882.6	77.8156	156	0.814621	6421.34	61.022
20	T1	2.04167	4	2	12308	6031.85	59.5453	180	0.939948	5669.63	53.8785
20	T2	4.17708	1	2	9943	4903.59	48.4073	106	0.553525	2714.26	25.7936
20	T2	4.17708	2	2	10464	5195.11	51.2852	118	0.616188	3201.17	30.4207
20	T2	4.17708	3	2	8174	4007.65	39.5627	168	0.877285	3515.85	33.4111
20	T2	4.17708	4	2.1	9434	4591.42	45.3257	138	0.720627	3308.7	31.4426
20	T3	7.08333	1	2	7721	3846.46	37.9715	138	0.720627	2771.86	26.341
20	T3	7.08333	2	2	6500	3225.17	31.8382	93	0.48564	1566.27	14.8843
20	T3	7.08333	3	2	5275	2624.25	25.9061	97	0.506527	1329.25	12.6319
20	T3	7.08333	4	2.1	5747	2789.67	27.5391	95	0.496084	1383.91	13.1513
20	T4	9.85417	1	2	6701	3341.48	32.9864	94	0.490862	1640.2	15.5869
20	T4	9.85417	2	2	5101	2499.39	24.6735	68	0.355091	887.511	8.43402
20	T4	9.85417	3	2.1	4475	2181.12	21.5316	90	0.469974	1025.07	9.74124
20	T4	9.85417	4	2	5323	2639.46	26.0563	80	0.417755	1102.65	10.4785
20	T5	17.125	1	2	3731	1846.12	18.2245	66	0.344648	636.259	6.04638
20	T5	17.125	2	2	2862	1404.25	13.8625	54	0.281984	395.976	3.76297
20	T5	17.125	3	2	2554	1248.23	12.3223	55	0.287206	358.499	3.40682
20	T5	17.125	4	2.1	551	268.636	2.65193	14.2	0.0741514	19.9198
20	T6	27.0208	1	2.1	2731	1309.89	12.931	65	0.339426	444.612	4.22515
20	T6	27.0208	2	2.1	2053	1001.27	9.88433	49.1	0.256397	256.722	2.43963
20	T6	27.0208	3	2	1765	862.237	8.51184	36.4	0.190078	163.893	1.55747
20	T6	27.0208	4	2	1631	801.317	7.91045	33.2	0.173368	138.923	1.32018
20	T7	40.8958	1	2	1818	896.273	8.84784	59	0.308094	276.136	2.62413
20	T7	40.8958	2	2	1323	653.979	6.45596	38.1	0.198956	130.113	1.23646
20	T7	40.8958	3	2.1	1111	541.819	5.34874	66	0.344648	186.737	1.77456
20	T7	40.8958	4	2.1	1657	794.991	7.848	51	0.266319	211.721	2.01199
4	T0	0	1	2	21440	10634.9	100	178			100
4	T0	0	2	2	20538	10117.2	100	190			100
4	T0	0	3	2.1	18878	9150.75	100	182			100
4	T0	0	4	2	20311	9912.64	100	162			100
4	T1	2.04167	1	2	16656	8206.95	81.0174	200	1.1236	9221.29	92.6401
4	T1	2.04167	2	2	16980	8352.19	82.4512	136	0.764045	6381.45	64.1101
4	T1	2.04167	3	2	17902	8874.24	87.6048	186	1.04494	9273.08	93.1604
4	T1	2.04167	4	2	18599	9222.03	91.0382	160	0.898876	8289.47	83.2787
4	T2	4.17708	1	2	16162	7971.79	78.696	164	0.921348	7344.79	73.7882
4	T2	4.17708	2	2.1	16806	8025.02	79.2215	176	0.988764	7934.85	79.7161
4	T2	4.17708	3	2	14370	7159.94	70.6816	128	0.719101	5148.72	51.7257
4	T2	4.17708	4	2	17646	8608.22	84.9788	140	0.786517	6770.51	68.0188
4	T3	7.86458	1	2	15601	7796.6	76.9666	182	1.02247	7971.81	80.0874
4	T3	7.86458	2	2	12888	6336.59	62.5537	176	0.988764	6265.4	62.9442
4	T3	7.86458	3	2	13372	6619.47	65.3462	184	1.03371	6842.6	68.743
4	T3	7.86458	4	2	14757	7214.73	71.2224	148	0.831461	5998.76	60.2655
4	T4	13.1042	1	2	10791	5328.63	52.6032	128	0.719101	3831.82	38.4957
4	T4	13.1042	2	2.1	11826	5676.3	56.0353	114	0.640449	3635.38	36.5222
4	T4	13.1042	3	2	11951	5963.28	58.8683	120	0.674157	4020.19	40.3881
4	T4	13.1042	4	2	12036	5902.89	58.2723	132	0.741573	4377.43	43.9771
4	T5	20.8542	1	2	8850	4376.64	43.2053	110	0.617978	2704.66	27.1719
4	T5	20.8542	2	2	10264	5018.83	49.5449	110	0.617978	3101.52	31.1589
4	T5	20.8542	3	2	10157	5015.06	49.5077	110	0.617978	3099.19	31.1355
4	T5	20.8542	4	2	10766	5273.06	52.0546	114	0.640449	3377.13	33.9277
4	T6	40.9062	1	2	6007	2981.88	29.4366	84.6	0.475281	1417.23	14.238
4	T6	40.9062	2	2	4813	2356.89	23.2667	102	0.573034	1350.58	13.5683
4	T6	40.9062	3	2	5200	2587.06	25.539	76.8	0.431461	1116.22	11.2139
4	T6	40.9062	4	2	6896	3388.03	33.446	87.6	0.492135	1667.37	16.7509
4	T7	71.8542	1	2	1882	918.138	9.06369	38.4	0.21573	198.07	1.98988
4	T7	71.8542	2	2	2318	1151.4	11.3664	47	0.264045	304.022	3.0543
4	T7	71.8542	3	2.1	2966	1445.77	14.2724	64	0.359551	519.828	5.22236
4	T7	71.8542	4	2.1	2944	1427.32	14.0903	56.6	0.317978	453.857	4.5596
-4	T0	0	1	2.1	21779	10517.2	100	280			100
-4	T0	0	2	2	21329	10648.5	100	350			100
-4	T0	0	3	2.1	26940	12875.2	100	440			100
-4	T0	0	4	2	15341	7492.55	100	250			100
-4	T1	9.85417	1	2.1	28252	13780.8	136.041	410	1.24242	17121.6	164.895
-4	T1	9.85417	2	2	26239	12875.5	127.105	385	1.16667	15021.4	144.668
-4	T1	9.85417	3	2.1	28920	13913.9	137.355	420	1.27273	17708.6	170.548
-4	T1	9.85417	4	2.1	23984	11602.2	114.534	290	0.878788	10195.8	98.1941
-4	T2	27.0312	1	2	19790	9713.36	95.8885	320	0.969697	9419.02	90.7126
-4	T2	27.0312	2	2	19658	9609.89	94.8671	260	0.787879	7571.43	72.9189
-4	T2	27.0312	3	2.1	22829	11064.3	109.225	275	0.833333	9220.26	88.7984
-4	T2	27.0312	4	2.1	24019	11619.1	114.702	285	0.863636	10034.7	96.6419
-4	T3	66	1	2	22800	11174.5	110.313	275	0.833333	9312.1	89.6829
-4	T3	66	2	2	18193	8916.58	88.0228	217.5	0.659091	5876.84	56.5986
-4	T3	66	3	2	24834	12171.4	120.154	330	1	12171.4	117.22
-4	T3	66	4	2	25974	12730.1	125.669	285	0.863636	10994.2	105.883
-4	T4	113.854	1	2	16797	8320.7	82.1404	210	0.636364	5294.99	50.995
-4	T4	113.854	2	2	17691	8655.51	85.4456	221	0.669697	5796.57	55.8256
-4	T4	113.854	3	2.1	18612	8998.69	88.8334	239	0.724242	6517.24	62.7662
-4	T4	113.854	4	2	17706	8759.28	86.4699	210.5	0.637879	5587.36	53.8107
-4	T5	364.854	1	2	16906	8393.41	82.8581	152.5	0.462121	3878.77	37.3556
-4	T5	364.854	2	2	13117	6516.15	64.3262	159.5	0.483333	3149.47	30.3319
-4	T5	364.854	3	2.1	15647	7573.21	74.7613	169.5	0.513636	3889.87	37.4626
-4	T5	364.854	4	2.1	16727	8053.83	79.5059	166.5	0.504545	4063.52	39.135
-18	T0	0	1	2.1	19051	9266.5	100	310			100
-18	T0	0	2	2	20544	10117.7	100	345			100
-18	T0	0	3	2.1	19008	9122.67	100	355			100
-18	T0	62.875	1	2	27335	13416	132.44	370	1.09901	14744.3	155.165
-18	T1	62.875	2	2.1	22714	11002.7	108.617	395	1.17327	12909.1	135.853
-18	T1	62.875	3	2	20984	10427.9	102.942	330	0.980198	10221.4	107.567
-18	T1	62.875	4	2	22270	11028	108.867	360	1.06931	11792.3	124.1
-18	T1	128.854	1	2	21929	10970	108.294	90.5	0.268812	2948.86	31.0332
-18	T2	128.854	2	2.1	24824	11873.5	117.213		0.614356	7294.58	76.7666
-18	T2	128.854	3	2.1	19526	9381.64	92.6137	210	0.623762	5851.91	61.5842
-18	T2	128.854	4	2.1	20758	10077.2	99.4801	320	0.950495	9578.32	100.8
-18	T2	364.854	1	2.1	26232	12561.4	124.004	385	1.14356	14364.8	151.172
-18	T3	364.854	2	2.1	22599	10766.6	106.285	440	1.30693	14071.1	148.082
-18	T3	364.854	3	2.1	17744	8516.03	84.0686	265	0.787129	6703.21	70.5431
-18	T3	364.854	4	2	21697	10823.6	106.849	280	0.831683	9001.81	94.733
